# Supplementary material for: Sex‐dependent influence of postweaning environmental enrichment in Angelman syndrome model mice
Source: Brain Behav. 2022 Jan 4;12(2):e2468. doi: 10.1002/brb3.2468 (PMC8865162; doi:10.1002/brb3.2468)
Supplement: Supplementary file 1 — Supporting Information. Spreadsheet containing results from statistical tests presented in this study. Each set of results is displayed on separate tabs by corresponding figure number. Transformed data used where reported. Statistical significance for main effects and interactions in the two‐way ANOVA (columns F‐G) and Bonferroni‐corrected planned comparisons (columns I‐J): *p < .05, **p < .01, ***p < .001. XLS format. [file BRB3-12-e2468-s001.xlsx]

## Sheet: Figure 2
Panels	Statistical test	Assumptions	p-values	Factors	Test statistics and p-values	*	Comparisons	Adjusted p-values	*
A	Two-way ANOVA on log-transformed data with Bonferroni-corrected planned comparisons	Spearman's Test	p = 0.4667	Genotype	F(1,58) = 7.890, p = 0.0068	**	WT-SH vs. WT-EE	p = 0.0805
		Shapiro-Wilk's Test	p = 0.0627	Housing	F(1,58) = 15.91, p = 0.0003	***	AS-SH vs. AS-EE	p = 0.0021	**
				Genotype x Housing	F(1,55) = 1.611, p = 0.2065		WT-SH vs. AS-SH	p = 0.0121	*
							WT-SH vs. AS-EE	p > 0.9999
B	Two-way ANOVA on log-transformed data with Bonferroni-corrected planned comparisons	Spearman's Test	p = 0.2113	Genotype	F(1,44) = 17.88, p = 0.0001	***	WT-SH vs. WT-EE	p = 0.0634
		Shapiro-Wilk's Test	p = 0.0807	Housing	F(1,44) = 15.46, p = 0.0003	***	AS-SH vs. AS-EE	p = 0.0034	**
				Genotype x Housing	F(1,44) = 0.6309, p = 0.4313		WT-SH vs. AS-SH	p = 0.0297	*
							WT-SH vs. AS-EE	p > 0.9999

## Sheet: Figure 3
Panels	Statistical test	Assumptions	p-values	Factors	Test statistics and p-values	*	Comparisons	Adjusted p-values	*
A	Two-way ANOVA on square root-transformed data with Bonferroni-corrected planned comparisons	Spearman's Test	p = 0.1191	Genotype	F(1,58) = 24.00, p < 0.0001	***	WT-SH vs. WT-EE	p = 0.4345
		Shapiro-Wilk's Test	p = 0.9260	Housing	F(1,58) = 5.187, p = 0.0265	*	AS-SH vs. AS-EE	p = 0.1173
				Genotype x Housing	F(1,58) = 0.4361, p = 0.5116		WT-SH vs. AS-SH	p = 0.0005	***
							WT-SH vs. AS-EE	p = 0.2162
B	Two-way ANOVA on square root-transformed data with Bonferroni-corrected planned comparisons	Spearman's Test	p = 0.1137	Genotype	F(1,58) = 42.78, p < 0.0001	***	WT-SH vs. WT-EE	p = 0.1405
		Shapiro-Wilk's Test	p = 0.2848	Housing	F(1,58) = 16.29, p = 0.0002	***	AS-SH vs. AS-EE	p = 0.0009	***
				Genotype x Housing	F(1,58) = 2.706, p = 0.1054		WT-SH vs. AS-SH	p < 0.0001	***
							WT-SH vs. AS-EE	p = 0.2559
C	Two-way ANOVA on square root-transformed data with Bonferroni-corrected planned comparisons	Spearman's Test	p = 0.3469	Genotype	F(1,44) = 43.66, p < 0.0001	***	WT-SH vs. WT-EE	p = 0.0911
		Shapiro-Wilk's Test	p = 0.0820	Housing	F(1,44) = 15.59, p = 0.0003	***	AS-SH vs. AS-EE	p = 0.0024	**
				Genotype x Housing	F(1,44) = 1.441, p = 0.2365		WT-SH vs. AS-SH	p < 0.0001	***
							WT-SH vs. AS-EE	p = 0.2430
D	Two-way ANOVA with Bonferroni-corrected planned comparisons	Spearman's Test	p = 0.4168	Genotype	F(1,44) = 28.65, p < 0.0001	***	WT-SH vs. WT-EE	p > 0.9999
		Shapiro-Wilk's Test	p = 0.1101	Housing	F(1,44) = 0.3362, p = 0.5650		AS-SH vs. AS-EE	p = 0.8139
				Genotype x Housing	F(1,44) = 0.4450, p = 0.5082		WT-SH vs. AS-SH	p = 0.0003	***
							WT-SH vs. AS-EE	p = 0.0076	**

## Sheet: Figure 4
Panels	Statistical test	Assumptions	p-values	Factors	Test statistics and p-values	*	Comparisons	Adjusted p-values	*
A	Two-way ANOVA with Bonferroni-corrected planned comparisons	Spearman's test	p = 0.0611	Genotype	F(1,56) = 15.92, p = 0.0002	***	WT-SH vs. WT-EE	p > 0.9999
		Shapiro-Wilk's test	p = 0.6283	Housing	F(1,56) = 2.654, p = 0.1089		AS-SH vs. AS-EE	p = 0.0340	*
				Genotype x Housing	F(1,56) = 4.751, p = 0.0335	*	WT-SH vs. AS-SH	p = 0.0001	***
							WT-SH vs. AS-EE	p = 0.3132
B	Two-way ANOVA with Bonferroni-corrected planned comparisons	Spearman's test	p = 0.0710	Genotype	F(1,58) = 55.49, p < 0.0001	***	WT-SH vs. WT-EE	p = 0.0247	*
		Shapiro-Wilk's test	p = 0.8418	Housing	F(1,58) = 3.851, p = 0.0545		AS-SH vs. AS-EE	p > 0.9999
				Genotype x Housing	F(1,58) = 1.920, p = 0.1711		WT-SH vs. AS-SH	p < 0.0001	***
							WT-SH vs. AS-EE	p < 0.0001	***
C	Two-way ANOVA on log-corrected data with Bonferroni-corrected planned comparisons	Spearman's test	p = 0.4426	Genotype	F(1,58) = 5.340, p = 0.0002	***	WT-SH vs. WT-EE	p = 0.2494
		Shapiro-Wilk's test	p = 0.7086	Housing	F(1,58) = 1.623, p = 0.7606		AS-SH vs. AS-EE	p = 0.1786
				Genotype x Housing	F(1,58) = 3.240, p = 0.0236	*	WT-SH vs. AS-SH	p = 0.0001	***
							WT-SH vs. AS-EE	p = 0.0418	*
D	Two-way ANOVA with Bonferroni-corrected planned comparisons	Spearman's test	p = 0.3710	Genotype	F(1,44) = 10.75, p = 0.0020	**	WT-SH vs. WT-EE	p = 0.2959
		Shapiro-Wilk's test	p = 0.5900	Housing	F(1,44) = 1.608, p = 0.2114		AS-SH vs. AS-EE	p > 0.9999
				Genotype x Housing	F(1,44) = 0.4869, p = 0.4890		WT-SH vs. AS-SH	p = 0.1653
							WT-SH vs. AS-EE	p = 0.5517
E	Two-way ANOVA with Bonferroni-corrected planned comparisons	Spearman's test	p = 0.2373	Genotype	F(1,44) = 26.37, p < 0.0001	***	WT-SH vs. WT-EE	p > 0.9999
		Shapiro-Wilk's test	p = 0.5297	Housing	F(1,44) = 0.04643, p = 0.8304		AS-SH vs. AS-EE	p > 0.9999
				Genotype x Housing	F(1,44) = 0.1032, p = 0.7496		WT-SH vs. AS-SH	p = 0.0037	**
							WT-SH vs. AS-EE	p = 0.0057	**
F	Two-way ANOVA of log-corrected data with Bonferroni-corrected planned comparisons	Spearman's test	p = 0.0768	Genotype	F(1,43) = 16.53, p = 0.0002	***	WT-SH vs. WT-EE	p > 0.9999
		Shapiro-Wilk's test	p = 0.1546	Housing	F(1,43) = 3.525, p = 0.0672		AS-SH vs. AS-EE	p = 0.1071
				Genotype x Housing	F(1,43) = 1.082, p = 0.3040		WT-SH vs. AS-SH	p = 0.0024	**
							WT-SH vs. AS-EE	p = 0.4590

## Sheet: Figure 5
Panels	Statistical test	Assumptions	p-values	Factors	Test statistics and p-values	*	Comparisons	Adjusted p-values	*
A	Two-way ANOVA with Bonferroni-corrected planned comparisons	Spearman's test	p = 0.1302	Genotype	F(1,58) = 4.069, p = 0.0483	*	WT-SH vs. WT-EE	p < 0.0001	***
		Shapiro-Wilk's test	p = 0.1912	Housing	F(1,58) = 29.86, p < 0.0001	***	AS-SH vs. AS-EE	p = 0.0467	*
				Genotype x Housing	F(1,58) = 3.677, p = 0.0601		WT-SH vs. AS-SH	p > 0.9999
							WT-SH vs. AS-EE	p = 0.0575
B	Two-way ANOVA with Bonferroni-corrected planned comparisons	Spearman's test	p = 0.1035	Genotype	F(1,58) = 27.02, p < 0.0001	***	WT-SH vs. WT-EE	p = 0.0029	**
		Shapiro-Wilk's test	p = 0.7434	Housing	F(1,58) = 27.83, p < 0.0001	***	AS-SH vs. AS-EE	p = 0.0003	***
				Genotype x Housing	F(1,58) = 0.8743, p = 0.3536		WT-SH vs. AS-SH	p = 0.0001	***
							WT-SH vs. AS-EE	p > 0.9999
C	Two-way ANOVA with Bonferroni-corrected planned comparisons	Spearman's test	p = 0.4019	Genotype	F(1,44) = 12.98, p = 0.0008	***	WT-SH vs. WT-EE	p = 0.0186	*
		Shapiro-Wilk's test	p = 0.3791	Housing	F(1,44) = 4.606, p = 0.0374	*	AS-SH vs. AS-EE	p > 0.9999
				Genotype x Housing	F(1,44) = 2.208, p = 0.1444		WT-SH vs. AS-SH	p = 0.3046
							WT-SH vs. AS-EE	p > 0.9999
D	Two-way ANOVA with Bonferroni-corrected planned comparisons	Spearman's test	p = 0.2210	Genotype	F(1,44) = 24.68, p < 0.0001	***	WT-SH vs. WT-EE	p = 0.0930
		Shapiro-Wilk's test	p = 0.3135	Housing	F(1,44) = 3.239, p = 0.0788		AS-SH vs. AS-EE	p > 0.9999
				Genotype x Housing	F(1,44) = 0.8747 p = 0.3548		WT-SH vs. AS-SH	p = 0.0161	*
							WT-SH vs. AS-EE	p = 0.1170

## Sheet: Figure 6
Panels	Statistical test	Assumptions	p-values	Factors	Test statistics and p-values	*	Comparisons	Adjusted p-values	*
A	Two-way ANOVA with Bonferroni-corrected planned comparisons	Spearman's test	p = 0.4469	Genotype	F(1,42) = 5.393, p = 0.0251	*	WT-SH vs. WT-EE	p > 0.9999
		Shapiro-Wilk's test	p = 0.5515	Housing	F(1,42) = 5.174, p = 0.0281	*	AS-SH vs. AS-EE	p = 0.0076	**
				Genotype x Housing	F(1,42) = 5.870, p = 0.0198	*	WT-SH vs. AS-SH	p = 0.0015	**
							WT-SH vs. AS-EE	p > 0.9999
B	Two-way ANOVA with Bonferroni-corrected planned comparisons	Spearman's test	p = 0.0517	Genotype	F(1,41) = 2.371, p = 0.1313		WT-SH vs. WT-EE
		Shapiro-Wilk's test	p = 0.1243	Housing	F(1,41) = 2.004, p = 0.1644		AS-SH vs. AS-EE
				Genotype x Housing	F(1,41) = 0.02538, p = 0.8742		WT-SH vs. AS-SH
							WT-SH vs. AS-EE
